# Supplementary material for: Hydroxypropyl-β-cyclodextrin Enhances Oral Absorption of Silymarin Nanoparticles Prepared Using PureNano™ Continuous Crystallizer
Source: Pharmaceutics. 2022 Feb 10;14(2):394. doi: 10.3390/pharmaceutics14020394 (PMC8880042; doi:10.3390/pharmaceutics14020394)
Supplement: Supplementary file 1 [file pharmaceutics-14-00394-s001.zip]

Archive with 1 entries (1 files):
- pharmaceutics-1591884-supplementary.pdf
